# Supplementary material for: Identification and Functional Analysis of Two Novel Genes—Geranylgeranyl Pyrophosphate Synthase Gene (AlGGPPS) and Isopentenyl Pyrophosphate Isomerase Gene (AlIDI)—from Aurantiochytrium limacinum Significantly Enhance De Novo β-Carotene Biosynthesis in Escherichia coli
Source: Mar Drugs. 2023 Apr 17;21(4):249. doi: 10.3390/md21040249 (PMC10141969; doi:10.3390/md21040249)
Supplement: Supplementary file 1 [file marinedrugs-21-00249-s001.zip]

Archive with 1 entries (1 files):
- marinedrugs-2309112-supplementary.pdf
